# Supplementary material for: DChIPRep, an R/Bioconductor package for differential enrichment analysis in chromatin studies
Source: PeerJ. 2016 Apr 26;4:e1981. doi: 10.7717/peerj.1981 (PMC4860309; doi:10.7717/peerj.1981)
Supplement: Supplemental Information 2 [file peerj-04-1981-s002.zip]

Archive with 6 entries (6 files):
- importedData.RData
- sampleTable_K4me2.csv
- galonskaData.rda
- ReproduceFiguresDChIPRepPaper.R
- ReproduceFiguresDChIPRepPaper.html
- ReproduceFiguresDChIPRepPaper.Rmd
