# Supplementary material for: DChIPRep, an R/Bioconductor package for differential enrichment analysis in chromatin studies
Source: PeerJ. 2016 Apr 26;4:e1981. doi: 10.7717/peerj.1981 (PMC4860309; doi:10.7717/peerj.1981)
Supplement: Supplemental Information 2 [file peerj-04-1981-s002.zip › sampleTable_K4me2.csv]

ChIP	Input	upstream	downstream	condition	sampleID
BY_conf_K4me2_1__ORF_count.txt	BY_conf_WCE_1__ORF_count.txt	1000	1500	WT	BY_K4me2_1
BY_conf_K4me2_2__ORF_count.txt	BY_conf_WCE_2__ORF_count.txt	1000	1500	WT	BY_K4me2_2
BY_conf_K4me2_3__ORF_count.txt	BY_conf_WCE_3__ORF_count.txt	1000	1500	WT	BY_K4me2_3
SET2_conf_K4me2_1__ORF_count.txt	SET2_conf_WCE_1__ORF_count.txt	1000	1500	mutant	BY_K4me2_1
SET2_conf_K4me2_2__ORF_count.txt	SET2_conf_WCE_2__ORF_count.txt	1000	1500	mutant	BY_K4me2_2
SET2_conf_K4me2_3__ORF_count.txt	SET2_conf_WCE_3__ORF_count.txt	1000	1500	mutant	BY_K4me2_3
