# Supplementary material for: DChIPRep, an R/Bioconductor package for differential enrichment analysis in chromatin studies
Source: PeerJ. 2016 Apr 26;4:e1981. doi: 10.7717/peerj.1981 (PMC4860309; doi:10.7717/peerj.1981)
Supplement: Supplemental Information 2 [file peerj-04-1981-s002.zip › ReproduceFiguresDChIPRepPaper.Rmd]

---
title: "Analysis code for the article \"DChIPRep,
an R/Bioconductor package for differential enrichment analysis in chromatin studies\""
author: "Bernd Klaus and Christophe Chabbert"
date: "`r doc_date()`"
output: 
    BiocStyle::html_document:
        toc: true
        highlight: tango
---


<!--
To compile this document
graphics.off();rm(list=ls());rmarkdown::render('ReproduceFiguresDChIPRepPaper.Rmd');purl('ReproduceFiguresDChIPRepPaper.Rmd')
-->

```{r options, include=FALSE}
library(knitr)
options(digits=3, width=80)
opts_chunk$set(echo=TRUE,tidy=FALSE,include=TRUE,
               dev='png', fig.width = 9, fig.height = 5.25, comment = '  ', dpi = 300,
cache = TRUE)
```


# Required packages and other preparations


```{r required packages and data, echo = TRUE}
library(knitr)
library(DChIPRep)
library(purrr)
library(BiocStyle)
library(ggplot2)
library(plyr)
library(dplyr)
library(RColorBrewer)
library(stringr)
library(pheatmap)
library(openxlsx)
library(devtools)
library(biomaRt)
library(tidyr)
library(csaw)
library(DESeq2)
library(edgeR)
library(fdrtool)
library(reshape2)
library(smoothmest)
library(gplots)
library(cowplot)
```


# DChIPRep case study -- Figure 1

We first load the data from a pre--saved `DChIPRepResults` object.
We also import the sample annotation table than contains information
on the samples used.

```{r caseStudy1}
load("importedData.RData")

sampleTable_K4me2 <- read.csv("sampleTable_K4me2.csv")
```

```{r markupSampleTable, dependson="caseStudy1", markup="asis"}
kable(sampleTable_K4me2, format = "html")
```

Then we can perfom the testing and produce the TSS plot in Figure 1.

```{r caseStudy2, dependson="caseStudy1"}

testDChIPRep <- runTesting(importedData, plotFDR = FALSE)
plotSignificance(testDChIPRep)

### Get the number of bases with significant changes
resDChIPRep <- resultsDChIPRep(testDChIPRep)

table(resDChIPRep$lfdr < 0.2)

lfdrDChIPRep <- resDChIPRep$lfdr[1001:2501]
sum(lfdrDChIPRep < 0.2)

```


# A csaw/edgeR pipeline -- Figure 2

We use edgeR based testing instead of DESeq2 for the testing.
For this we extract the raw counts from the data and then run the
tesing pipeline just like `r Biocpkg('csaw')` does it, using the quasi--likelihood 
based testing pipeline implemented in `r Biocpkg('edgeR')`.

Not that it is not possible to define a log--fold--change cutoff
for testing in `r Biocpkg('edgeR')`, so we use a post--hoc cutoff
to determine significance.

We then produce a plot similar to Figure 1.

```{r edgeRPipeline, dependson="caseStudy1", fig.width = 18}

# extract counts
ccc <- counts(DESeq2Data(importedData))


condition <- colData(DESeq2Data(importedData))$condition
y <- DGEList(ccc, 
             group = condition)

nf <- normalizationFactors(DESeq2Data(importedData))

y$offset <- log(nf)

design <- model.matrix(~ 0 +  condition)
colnames(design) <- levels(condition)
y <- estimateDisp(y, design = design)
plotBCV(y)
fit <- glmQLFit(y, design, robust=TRUE)
plotQLDisp(fit)

contrast <- makeContrasts(WT-mutant, levels=design)
res <- glmQLFTest(fit, contrast=contrast)

resEdgeR <- topTags(sort.by = "none", res, n=Inf)$table

FDRedgeR <- fdrtool(resEdgeR$PValue, statistic = "pvalue", plot = FALSE)
resEdgeR$ldfr <- FDRedgeR$lfdr

table(resEdgeR$ldfr < 0.2)

lfdrEdgeR <- FDRedgeR$lfdr[1001:2501]
sum(lfdrEdgeR < 0.2)


countsLog2 <- as.data.frame(log2(counts(DESeq2Data(importedData), norm = TRUE)))


sampleTable <- colData(DESeq2Data(importedData))

pos <-   seq(from =-unique(sampleTable$upstream)
                            , to = unique(sampleTable$downstream), by = 1)

suppressMessages(c.ggplot2 <- data.frame(pos = pos,
                        melt(countsLog2,
                                       variable.name= "sample",
                                       value.name= "PosSignal")))

### get mean per group for ratio plots
m.f <- function(x) { smhuber(x)$mu }
m.per.group <- t(aggregate.data.frame(t(countsLog2),
                                      by = list(sampleTable$condition), FUN = m.f )[,-1])
colnames(m.per.group) <-  levels(sampleTable$condition)


# introduce post hoc l2fc cutoff
idxSig <- resEdgeR$ldfr < 0.2 & (abs(resEdgeR$logFC / log(2)) > 0.05)

#idxSig <- resEdgeR$FDR < 0.05 & (abs(resEdgeR$logFC / log(2)) > 0.05)

m.per.group <- as.data.frame(m.per.group)
m.per.group$pos <- pos
m.per.group$significant <- idxSig

dataGG <- gather(m.per.group,
       key = "experimental_Group_and_significance",
       value = "mean_log2_counts", 1:2)

dataGG$experimental_Group_and_significance <- ifelse(dataGG$significant,
                                                      "significant",
                                                     as.character(dataGG$experimental_Group_and_significance))

dataGG$experimental_Group_and_significance  <- mapvalues(dataGG$experimental_Group_and_significance,
          from = c("mutant", "WT", "significant"), to = c("Mutant", "Wild type", "Significant Difference"))

dataGG$experimental_Group_and_significance <- factor(dataGG$experimental_Group_and_significance,
                                                     levels = c("Mutant", "Wild type", "Significant Difference"))

pl <- (ggplot(data = dataGG, 
              aes_string(x = "pos",
                         y = "mean_log2_counts",
                         color = "experimental_Group_and_significance")) +
      geom_point() +
      labs(x ="Distance from TSS (bp)",
           y="Normalized counts (log2)") +
      scale_color_manual(values = c( "#d95f02", "#7570b3", "black"), name = "") +
      theme(panel.background = element_blank(), panel.grid.minor=element_blank(),
      axis.line = element_line(colour = "black", size = 0.5)))


pl <- (pl + theme( axis.ticks.length = unit(10, "points"),
             axis.line = element_line(size = 1),
              axis.title = element_text(size = 16, face = "bold"),
             axis.text = element_text(size = 12, face = "bold"),
             plot.title = element_text(size = 16, face = "bold"),
             legend.position = c(0.4, .7),
             legend.key = element_rect(fill = "white"),
             legend.text = element_text(size = 16, face = "bold")
            )
+ ggtitle("Significantly enriched regions based on csaw/edgeR"))


# add previous results as an additional panel

DChIPRepPlot <- (plotSignificance(testDChIPRep) 
            + theme( axis.ticks.length = unit(10, "points"),
             axis.line = element_line(size = 1),
              axis.title = element_text(size = 16, face = "bold"),
             axis.text = element_text(size = 12, face = "bold"),
             plot.title = element_text(size = 16, face = "bold"),
             legend.position = c(0.4, .7),
             legend.key = element_rect(fill = "white"),
             legend.text = element_text(size = 16, face = "bold"),
             panel.background = element_blank(), panel.grid.minor=element_blank(),
            axis.line = element_line(colour = "black", size = 0.5)
            )
            + labs(x ="Distance from TSS (bp)",
           y="Normalized counts (log2)")
           + guides(color = guide_legend(title = NULL))
           +  ggtitle("Significantly enriched regions based on DChIPRep")
           + scale_color_manual(values = c("#3366CC", "#e41a1c", "black"), 
                                labels = c("Mutant", "Wild type", "Significant Difference")))
    
               
#svg(filename = 'K4me2_significance_edgeR.svg',height = 6, width = 15)
plot_grid(DChIPRepPlot, pl, labels = c("A", "B"), ncol = 2, align = "h")
#dev.off()
```

## Overlap between DESeq2 and edgeR

Her we look at the overlap of significant positions between edgeR and 
DESeq based testing. THis shows that all DESeq (A) positions are also called
by edgeR (B).

```{r overlap_deseq_edger}

positions <- rownames(DESeq2Data(testDChIPRep))[1001:2501]

DESeq <- positions[lfdrDChIPRep < 0.2]
edgeR <- positions[lfdrEdgeR < 0.2]

ll <- list(DESeq, edgeR )

venn(ll)

#venn.diagram(ll, filename = "test.tiff", category.names = c("A", "B"))

#how many positions up to 250 bp downstream are shared?
table(as.integer(str_replace(intersect(DESeq[1:500],
                                       edgeR[1:500]), "Pos_", "")) < 250)

# only 1% (5)!
```


# Galonka case study -- Figure 3

We first load the data from as count matrices for input and 
ChiP--Seq as well as sample annotation table and then import the data
using the `importDataFromMatrices` function.

```{r importGalonska}
load("galonskaData.rda")

sample_table_galonska

```

We now run the testing and produce the figure.

```{r galonskaFigure}

DChIPRep_galonska <- importDataFromMatrices(input_galonska, 
                                            chip_galonska, 
                                            sample_table_galonska)

plotProfiles(DChIPRep_galonska)


DChIPRep_galonska  <- runTesting(DChIPRep_galonska, lfcThreshold = 0.00, plotFDR = TRUE)


res_galonska <- resultsDChIPRep(DChIPRep_galonska)

table(res_galonska$lfdr < 0.3)

pl_galonksa <- plotSignificance(DChIPRep_galonska, lfdrThresh = 0.3)


pl_galonksa <- (pl_galonksa  + theme( axis.ticks.length = unit(10, "points"),
             axis.line = element_line(size = 1),
              axis.title = element_text(size = 16, face = "bold"),
             axis.text = element_text(size = 12, face = "bold"),
             plot.title = element_text(size = 16, face = "bold"),
             legend.position = c(0.55, .42),
             legend.key = element_rect(fill = "white"),
             legend.text = element_text(size = 16, face = "bold"),
             panel.background = element_blank(), panel.grid.minor=element_blank(),
            axis.line = element_line(colour = "black", size = 0.5))
          
            + scale_color_manual(values = c( "#36B522", "#D06EE6", "grey40"), guide = 
                                   guide_legend(title = NULL)) 
            + labs(y="Normalized counts (log2)")
            + ggtitle("Significantly enriched regions for the H3K4me3 data from Galonska et. al."))
#svg(filename = 'H3K4me3_golonska.svg',height = 6, width = 15)
pl_galonksa  
#dev.off()        

```


# Output of sessionInfo()

```{r sessionInfo, cache = FALSE}
sessionInfo()
```
